# Supplementary material for: Association of serum lutein and zeaxanthin with quantitative measures of retinal vascular parameters
Source: PLoS One. 2018 Sep 27;13(9):e0203868. doi: 10.1371/journal.pone.0203868 (PMC6160008; doi:10.1371/journal.pone.0203868)
Supplement: S1 Table — (XLSX) [file pone.0203868.s001.xlsx]

## Sheet: Sheet1
Study ID	Age	Gender(1=1, 2=2)	Height	weigth	BMI	Smoking (0: never/ 1: current/ 2: past)	current smoking	No. of sticks	Hyperlipidemia(1=yes, 0=no)	Occupational Physical activity (no. of hours) Light	Occupational Physical activity (no. of hours) Moderate	Occupational Physical activity (no. of hours) Heavy	Serum Lutein	Serum Zeaxanthin	Hx of L/Z supplement (1=yes, 2=no)	Cholesterol	Triglycerides	HCL-C	LDL-C	Chol : HDL ratio	Image ID	Big6craeB	Big6crveB	Big6avrB	Big6crae	Big6crve	Big6avr	FractalDimC	FractalDimCa	FractalDimCv	arteriole	MWa	STDWa	BMWa	BSTDa	sTORTa	cTORTa	Num1stBa	BCa	AFa	BAa	AAa	AD1a	AD2a	JEa	NumLDRa	LDRa	venule	MWv
CSRA031	48	2	1.655	59.5	21.7231	0	0	0	0	0	0	0	0.257	1.158	2	5.17	0.89	1.87	3.31	2.76	YM00)6FZ.003.JPG	139.076	171.499	0.810943	132.23	177.54	0.744793	1.44473	1.24181	1.21765	8	66.0401	3.85989	68.1291	4.64344	1.07504	7.55e-05	4	1.38305	0.621387	55.9467	35.012	10.4674	45.4794	-0.133414	6	14.8446	8	72.3057
CSRA110	76	1	1.62	49.4	18.8234	0	0	0	0	0	0	0	0.918142	0.285537	2	5.21	0.49	2.76	2.55	1.89	CRSA110 RE D.jpg	107.107	155.385	0.689296	111.509	161.518	0.690383	1.3733	1.19364	1.14056	9	56.2881	4.16822	54.6538	4.2849	1.07782	9e-05	3	1.88751	0.713551	63.5768	38.4212	12.5778	50.999	-0.870315	1	10.5039	8	67.8065
CSRA010	51	1	1.36	29	15.6791	1	1	40	0	9	1	0	0.255659	0.226115	2	6.18	1.55	3.1	1.72	1.39	ML00)4CZ.004.JPG	103.584	175.766	0.58933	110.552	165.179	0.669286	1.4097	1.24764	1.12386	9	57.6217	5.10898	53.6786	5.16465	1.08715	9.3242e-05	3	2.39692	0.765954	67.6135	7.2802	30.1666	37.4468	-1.15708	2	2.86286	6	74.1164
CSRA134	58	1	1.68	62	21.9671	1	1	20	0	8	0	0	0.829072	0.210841	2	4.65	4.23	0.84	2.76	5.54	CSRA134 RE D.jpg	120.606	162.088	0.744081	127.687	177.823	0.718056	1.50895	1.3285	1.25967	10	61.0617	3.60112	57.7821	3.6195	1.07885	8.42e-05	5	1.6345	0.830599	58.097	50.0102	4.04339	54.0536	-0.554182	5	14.9578	8	72.4419
CSRA080	44	1	1.6	64.5	25.1953	1	1	10	0	0	2	0	0.632319	0.209724	2	5.48	1.54	1.88	3.56	2.91	CSRA080 RE D.jpg	117.913	178.996	0.658748	117.446	184.352	0.637078	1.46406	1.23011	1.2488	9	60.5716	3.04842	60.7766	3.42075	1.06934	9.9355e-05	6	1.30367	0.671903	66.8768	36.0062	15.4353	51.4415	-0.224439	2	6.07429	7	76.4214
CSRA131	46	2	1.58	52	20.83	0	0	0	0	8	0	0	0.450712	0.193865	2	4.57	1.12	1.62	2.52	2.82	CSRA131 RE D.jpg	135.964	185.762	0.731927	136.88	195.342	0.700719	1.4657	1.22027	1.25828	9	70.418	5.59176	70.5179	4.82217	1.09796	0.000106	3	1.35373	0.792417	61.6529	53.1652	4.24388	57.4091	-0.26103	2	12.7212	9	80.9398
CSRA048	43	1	1.68	79.3	28.0967	0	0	0	0	6	0	0	0.223	0.149	2	6.37	1.83	1.3	4.78	4.9	KS00)9QZ.003.JPG	114.546	159.956	0.716107	125.401	176.725	0.70958	1.49016	1.28269	1.26599	9	63.1891	4.03477	58.6383	4.07321	1.07031	8.57306e-05	5	1.75219	0.838005	72.3855	37.8974	17.2441	55.1414	-0.401328	3	15.753	9	70.0325
CSRA070	66	1	1.68	71.9	25.4748	2	0	0	0	0	0	0	0.247	0.146	2	7.31	2.43	1.33	5.39	5.5	CSRA070 RE D.jpg	119.228	144.553	0.824806	122.294	149.234	0.819479	1.45764	1.2361	1.23192	9	61.8549	4.19792	60.5698	4.97807	1.06947	9.59471e-05	6	1.60463	0.865886	62.1893	37.8373	12.176	50.0133	-0.391171	3	22.5652	10	60.4277
CSRA133	57	2	1.533	46.8	19.9141	0	0	0	0	8	0	0	0.574338	0.136795	2	5.83	2.57	1.51	3.81	3.86	CSRA133 RE D.jpg	102.884	164.154	0.626757	111.679	169.716	0.658035	1.50528	1.28747	1.29221	9	57.6733	3.45314	53.6386	4.29562	1.09635	8.45e-05	6	1.68868	0.831462	71.7573	49.3743	11.1915	60.5658	-0.479746	4	23.3506	9	67.7615
CSRA130	62	1	1.71	63.5	21.7161	1	1	5	1	2	0	0	0.52786	0.13405	2	4.83	1.39	1.9	2.84	2.54	CSRA130 RE D.jpg	106.881	140.511	0.760654	117.357	144.775	0.810612	1.46067	1.28188	1.20017	9	57.624	4.18955	53.7093	4.16764	1.0974	0.000101	4	1.81927	0.812371	68.903	37.1623	15.8703	53.0326	-0.863277	4	16.056	8	60.3478
CSRA020	54	2	1.58	61.5	24.6355	0	0	0	0	2	2	2	1.00137	0.134047	1	5.71	1.87	1.3	3.99	4.39	MC00)5NZ.013.JPG	113.448	156.247	0.726079	118.994	158.395	0.751251	1.4134	1.19827	1.20175	8	61.7654	4.01069	59.3875	4.59006	1.07811	0.000105028	5	1.53542	0.769976	67.9343	34.8955	16.5194	51.4149	-0.685702	1	18.2025	7	68.8448
CSRA064	81	1	1.59	60.5	23.931	0	0	0	0	0	0	0	0.303	0.131	2	5.3	2.43	1.25	3.78	4.24	CSRA064 RE D.jpg	108.105	159.323	0.678528	113.885	164.128	0.693877	1.44829	1.27642	1.17474	9	57.5385	3.00654	55.5521	3.32384	1.107	0.000126413	6	1.78389	0.735366	88.6193	40.1768	24.2212	64.3981	-0.783196	2	3.2056	8	64.4714
CSRA128	57	2	1.59	54.1	21.3995	0	0	0	0	0	0	0	0.612924	0.120525	2	5.23	0.77	1.62	3.49	3.23	CSRA128 RE D.jpg	109.361	155.561	0.703013	118.175	159.577	0.740548	1.43424	1.23859	1.1648	9	59.6128	4.49198	55.9549	4.71196	1.07501	8.07e-05	4	1.59708	0.834868	68.8018	40.0284	14.3867	54.4151	-0.548825	2	9.52207	9	63.9141
CSRA106	45	2	1.645	67	24.7596	0	0	0	0	0	0	0	0.351684	0.116487	2	4.19	1.34	1.54	2.56	2.72	CSRA106 RE D.jpg	126.934	168.09	0.755154	123.179	174.732	0.704961	1.50391	1.27625	1.27894	10	60.4042	3.55899	61.793	3.4166	1.06358	7.7e-05	5	1.25259	0.847296	66.5011	36.4576	15.0218	51.4793	-0.118155	2	6.15773	10	65.207
CSRA060	55	1	1.68	64	22.6757	2	0	0	0	8	0	0	0.242	0.116	2	6.03	1.42	1.97	4.17	3.06	KC00)@!Z.005.JPG	89.7383	133.712	0.67113	96.3301	148.045	0.650682	1.47924	1.24221	1.26587	11	49.1748	4.2393	46.5815	4.60321	1.09493	0.0001035	2	1.78322	0.812914	73.9101	40.1624	16.8738	57.0362	-0.891858	1	7.46927	10	59.9561
CSRA077	74	2	1.46	52	24.3948	0	0	0	0	4	5	0	0.524126	0.115449	2	5.82	0.85	1.98	3.72	2.94	CSRA077 RE D.jpg	121.363	155.595	0.779988	131.201	165.539	0.792567	1.46301	1.2185	1.27721	9	67.073	4.37513	62.8288	4.87932	1.08081	7.91793e-05	4	1.7204	0.809685	56.964	29.2438	13.8601	43.1039	-0.814167	2	7.75071	9	67.6747
CSRA100	66	2	1.6	70.2	27.4219	0	0	0	1	0	0	0	0.234584	0.107223	2	4.78	1.36	2.03	2.8	2.35	CSRA100 RE D.jpg	121.253	170.959	0.709251	116.898	178.693	0.654182	1.46136	1.22378	1.27448	10	60.1278	4.75393	60.869	5.25433	1.07642	9.36e-05	3	1.00562	0.849298	75.7668	42.6143	16.5763	59.1906	0.62553	1	20.0764	10	68.9561
CSRA109	45	2	1.585	60.2	23.9628	0	0	0	0	8	0	0	0.32436	0.10606	2	5.19	0.69	1.5	3.66	3.46	CSRA109 RE D.jpg	119.187	170.684	0.698288	117.581	169.326	0.694408	1.48089	1.26126	1.26928	8	61.8855	3.90304	62.3097	3.95607	1.07978	7.69e-05	5	1.25452	0.787022	72.8328	51.4178	10.7075	62.1253	-0.122751	4	16.781	7	70.9093
CSRA089	52	2	1.6	62.1	24.2578	0	0	0	0	4	0	0	0.565664	0.104793	2	6.37	1.03	2.29	4.24	2.78	CSRA089 RE D.jpg	127.994	143.451	0.89225	118.343	156.055	0.758342	1.41458	1.21202	1.17841	7	64.1258	3.33845	67.4581	3.7148	1.07365	8.71318e-05	5	1.22997	0.662802	68.1875	49.8905	9.14851	59.039	-0.107683	2	18.0173	7	64.7167
CSRA123	53	2	1.52	59.7	25.8397	0	0	0	0	5.5	2	0	0.82146	0.104037	2	5.35	1.34	1.27	3.95	4.21	CSRA123 RE D.jpg	129.365	142.458	0.908093	124.018	162.61	0.762672	1.42193	1.18838	1.24733	8	65.4039	4.70658	68.0614	3.99695	1.06283	8.33e-05	4	1.19527	0.7472	50.895	22.1523	14.3714	36.5237	0.0249975	0		8	65.4198
CSRA120	57	2	1.59	54	21.3599	0	0	0	1	0	0	0	0.620962	0.102855	2	5.33	2.34	1.54	3.31	3.46	CSRA120 RE D.jpg	119.819	169.136	0.70842	118.261	175.721	0.673007	1.48091	1.27388	1.24215	10	60.7843	3.74429	61.4889	4.12501	1.07102	7.76e-05	4	1.20313	0.784004	49.0397	42.0827	3.47851	45.5612	0.0659918	2	17.5233	8	68.8199
CSRA127	54	1	1.6	55	21.4844	0	0	0	0	8	0	0	0.233639	0.102493	2	6.82	2.3	1.3	4.91	5.25	CSRA127 RE D.jpg	105.949	146.729	0.722078	108.294	156.121	0.693653	1.45743	1.22283	1.24569	8	55.8824	5.6105	55.2374	4.59002	1.08279	8.22e-05	5	1.39069	0.818394	83.4859	48.2342	17.6258	65.8601	-0.148869	3	24.2608	6	71.1223
CSRA104	54	1	1.655	65.9	24.0597	2	0	0	0	0	1	7	0.457999	0.100772	2	7.47	2.08	1.33	5.66	5.62	CSRA104 RE D.jpg	96.3909	147.522	0.653402	109.461	155.903	0.702111	1.46724	1.24937	1.26075	9	56.6132	3.71294	49.3919	4.37814	1.07869	9.34e-05	6	1.76357	0.849011	74.1233	34.3529	19.8852	54.2381	-0.495731	2	13.555	10	61.2376
CSRA113	41	1	1.69	94.3	33.0171	0	0	0	0	9	0	0	0.17324	0.100687	2	6.65	2.42	1.09	4.86	6.1	CSRA113 RE D2.jpg	104.646	166.202	0.629628	109.078	169.25	0.644479	1.49687	1.25518	1.28977	9	55.927	3.70023	53.5278	3.85413	1.08955	8.71e-05	2	1.49867	0.81625	47.1737	45.684	0.744845	46.4288	-0.207367	1	5.42189	11	61.65
CSRA108	45	1	1.61	71.5	27.5838	1	1	60	0	11	0	0	0.344032	0.0994945	2	4.51	4.62	0.82	2.8	5.5	CSRA108 RE D.jpg	147.13	185.948	0.791243	137.957	187.484	0.735832	1.44834	1.23422	1.20737	8	71.062	3.98294	75.3069	3.748	1.08038	9.98e-05	5	0.97369	0.741021	84.7081	33.971	25.3685	59.3395	0.480029	4	8.29886	9	71.6071
CSRA013	61	1	1.75	70.3	22.9551	0	0	0	1	0	0	0	0.33228	0.0972556	2	6.36	0.93	1.68	4.53	3.79	AL00)4QZ.003.JPG	129.308	188.381	0.686415	134.581	185.502	0.725496	1.44864	1.2304	1.24535	8	69.8602	4.58512	67.2629	5.41396	1.08252	8.79357e-05	2	1.48353	0.941822	64.0189	13.5332	25.2428	38.776	-0.158537	2	11.1846	7	81.6438
CSRA015	51	1	1.77	82.2	26.2377	0	0	0	0	8	0	0	0.204685	0.0956288	2	4.79	1.62	1.14	3.27	4.2	YW00)5!Z.013.JPG	126.375	172.674	0.731873	126.417	179.475	0.704373	1.4381	1.19562	1.24858	6	71.0175	3.80899	70.6986	4.44542	1.07315	7.74529e-05	6	1.2475	0.912694	74.5385	36.1242	19.2071	55.3314	0.119319	3	19.5265	7	73.3284
CSRA102	49	1	1.73	65.9	22.0188	0	0	0	1	0	9	0	0.384241	0.0942048	2	3.28	2.1	1.01	1.97	3.25	MPC102 RE D.jpg	96.6109	158.983	0.607682	105.857	162.098	0.653043	1.46821	1.27461	1.22344	8	53.5905	2.97681	49.6895	2.97237	1.08971	9.68e-05	5	2.0009	0.731315	78.3094	51.5744	13.3675	64.9419	-0.940027	4	5.06171	8	65.877
CSRA129	52	1	1.633	68.3	25.6123	0	0	0	0	9	0	0	0.280633	0.0941803	2	5.32	1.71	1.39	3.62	3.83	CSRA129 RE D.jpg	112.642	160.689	0.700997	120.105	169.316	0.709357	1.47102	1.2255	1.26379	8	60.9923	3.6627	57.5959	4.24853	1.08406	0.000101	4	1.70566	0.826428	69.6027	27.311	21.1458	48.4568	-0.790546	2	10.2034	11	62.0007
CSRA023	63	2	1.58	43	17.2248	2	0	0	0	5	0	0	0.322146	0.0911237	2	5.83	0.62	2.53	3.33	2.3	CC00)5VZ.003.JPG	128.032	167.376	0.764936	129.795	173.086	0.74989	1.48589	1.2573	1.25628	10	66.1199	4.32038	64.1133	4.21628	1.06669	9.95083e-05	3	1.78045	0.898449	91.0157	32.9081	29.0538	61.9619	-0.517272	2	16.6824	11	68.1262
CSRA017	61	2	1.57	45.2	18.3375	0	0	0	0	0	0	0	0.232614	0.0878057	2	5.38	0.68	2.64	2.94	2.04	YW00)54Z.006.JPG	131.703	156.652	0.840735	131.717	167.977	0.784137	1.48163	1.26654	1.26452	8	69.0841	3.43783	68.0518	3.77385	1.08118	0.00010103	5	1.47671	0.776571	71.5348	26.3064	22.6142	48.9206	-0.489988	4	22.0465	8	70.0605
CSRA125	41	2	1.59	83.5	33.0288	0	0	0	0	10	0	0	0.205984	0.0870828	2	6.15	1.42	1.36	4.69	4.52	CSRA125 RE D.jpg	111.405	170.671	0.652748	114.081	177.895	0.641281	1.52336	1.29285	1.31514	8	58.596	3.11228	56.1909	3.45122	1.06877	6.49e-05	3	1.71207	0.807218	67.1791	47.9465	9.61628	57.5628	-0.523373	4	10.3942	11	61.5492
CSRA030	57	1	1.68	71.5	25.333	2	0	0	0	10	2	0	0.19	0.085	2	4.14	1.49	1.03	2.91	4.02	AL00)6BZ.004.JPG	97.3489	141.778	0.686627	103.723	147.733	0.7021	1.41665	1.18988	1.18372	8	57.1119	3.57387	53.6083	3.31148	1.06289	6.67e-05	1	2.00812	0.829164	72.4555	5.58337	33.4361	39.0194	-1.01255	2	23.7993	9	59.1797
CSRA090	58	2	1.61	67.8	26.1564	0	0	0	1	0	0	0	0.350006	0.0845367	2	5.41	2.34	1.62	3.6	3.34	CSRA090 RE D.jpg	110.762	165.452	0.669453	115.441	171.358	0.673682	1.48636	1.25301	1.27997	9	58.4233	4.16952	55.5363	4.5524	1.11296	9.39616e-05	5	1.62767	0.818023	85.3928	50.7498	17.3215	68.0713	-0.466642	2	19.2093	8	69.0088
CSRA121	61	2	1.54	60.4	25.468	0	0	0	1	0	0	0	0.253826	0.0844901	2	4.41	0.98	1.67	2.57	2.64	CSRA121 RE D.jpg	130.629	155.501	0.840051	122.663	162.643	0.754189	1.42019	1.20779	1.20933	8	66.7417	4.37746	69.0154	4.97692	1.06585	7.17e-05	3	1.27115	0.819557	80.4616	22.2651	29.0982	51.3634	0.1504	1	26.9242	7	70.4218
CSRA036	54	1	1.695	67.2	23.39	0	0	0	0	5	0	0	0.263	0.084	2	4.52	1.22	1.25	3.28	3.62	HI00)73Z.003.JPG	111.26	150.318	0.740168	116.566	157.202	0.741501	1.4625	1.2536	1.25179	10	57.5811	4.25415	55.0386	3.74815	1.09152	0.000104	2	1.73194	0.80731	77.4711	19.898	28.7866	48.6846	-0.810208	2	12.9485	10	63.0255
CSRA016	55	1	1.685	62.9	22.1539	2	0	0	0	2	8	0	0.223212	0.0836077	2	5.25	1.84	1.24	0.2	4.23	BC00)5#Z.007.JPG	101.309	172.529	0.587202	101.925	172.962	0.589294	1.49153	1.28348	1.26467	13	47.9836	3.56814	47.4845	4.27448	1.10977	0.000123477	2	1.5912	0.968621	88.8778	44.4872	22.1953	66.6825	-0.358691	1	2.26233	11	62.205
CSRA063	55	2	1.505	59.3	26.1807	0	0	0	0	0	0	0	0.337	0.083	2	6.81	1.07	2.09	4.8	3.26	CSRA063 RE D.jpg	99.192	154.813	0.640721	108.546	153.303	0.708048	1.41195	1.15058	1.21494	7	57.16	3.36223	53.4904	2.68293	1.07582	0.000101217	3	1.83347	0.780939	82.6069	37.0012	22.8029	59.804	-0.931379	2	12.0719	10	60.1811
CSRA027	47	1	1.765	92.7	29.7571	1	1	12	0	4	4	0	0.202017	0.0829728	2	5.59	1.38	1.06	4.3	5.27	ST00)64Z.003.JPG	132.046	199.766	0.661003	124.527	197.143	0.631656	1.48603	1.299	1.22333	10	62.1405	3.36796	64.7636	3.87654	1.08559	0.000109089	5	0.982184	0.739043	71.4613	28.9173	21.272	50.1893	0.454456	4	17.7773	7	81.6646
CSRA082	42	2	1.69	59.8	20.9376	0	0	0	0	8	0	0	0.413287	0.0820645	2	4.29	0.96	1.44	2.88	2.98	CSRA082 RE D.jpg	109.213	151.163	0.722486	105.502	148.974	0.708192	1.46294	1.2332	1.22965	10	54.0817	5.10365	54.5784	4.63647	1.07225	0.000117299	5	1.27727	0.86866	84.859	43.6535	20.6028	64.2562	0.0359652	2	21.8294	9	62.4399
CSRA112	57	1	1.73	69	23.0546	0	0	0	0	0	0	0	0.31836	0.0809372	2	4.89	1.36	1.43	3.47	3.42	CSRA112 RE D.jpg	121.092	153.692	0.787883	125.799	172.343	0.729935	1.45908	1.22522	1.26156	8	64.6583	3.09596	60.2134	3.66734	1.09829	0.00011	3	1.84824	0.616114	81.8982	63.2641	9.31709	72.5811	-0.946988	2	3.48904	6	77.5062
CSRA014	65	2	1.59	62.9	24.8803	0	0	0	0	5	0	0	0.2656	0.0802814	1	6.01	0.81	2.55	3.57	2.36	AL00)4RZ.003.JPG	98.7854	144.496	0.683655	109.021	153.332	0.711011	1.40374	1.19028	1.17623	9	56.8948	4.57354	52.0296	4.68973	1.07898	8.82173e-05	3	1.67137	0.801564	84.6323	43.349	20.6416	63.9907	-0.462443	1	23.2159	9	63.037
CSRA037	58	1	1.745	70.6	23.1854	2	0	0	0	9.5	0	0	0.229	0.08	1	5.25	1.08	1.69	3.34	3.11	WL00)78Z.005.JPG	107.286	145.677	0.736469	109.196	158.368	0.689508	1.44151	1.23855	1.21649	10	53.2256	3.5122	52.4107	3.78899	1.07229	7.96e-05	2	1.91118	0.746036	93.8634	33.4212	30.2211	63.6423	-0.950935	2	3.10132	7	65.7019
CSRA038	55	2	1.56	48.9	20.0937	0	0	0	0	8	0	0	0.297	0.079	2	6.05	0.88	2.54	3.6	2.38	AK00)7@Z.005.JPG	126.115	164.421	0.767026	115.41	165.015	0.699386	1.48279	1.29186	1.21716	10	59.0045	3.83806	60.8791	3.65279	1.09271	8.11e-05	4	1.03119	0.841101	75.7182	31.4671	22.1256	53.5926	0.349504	1	6.87643	10	64.2278
CSRA086	59	2	1.585	43	17.1163	0	0	0	0	0	0	0	0.498841	0.078433	2	6.98	0.79	3.01	3.99	2.32	CSRA086 RE D.jpg	111.483	144.852	0.769634	114.286	159.215	0.717812	1.37191	1.12735	1.17049	8	60.0852	4.60672	58.2991	4.63775	1.07018	0.000102132	1	1.52727	0.972506	43.3322	35.1635	4.08434	39.2478	-0.694522	0		7	69.0898
CSRA132	57	2	1.6	53	20.7031	0	0	0	0	0	0	0	0.576451	0.0782819	2	6.79	1.44	1.54	4.96	4.41	CSRA132 RE D.jpg	94.0135	152.154	0.617884	99.0944	157.781	0.628049	1.51781	1.27159	1.3232	10	50.8413	3.77185	48.6182	3.99408	1.08616	7.71e-05	4	1.80861	0.859863	66.0019	32.2457	16.8781	49.1238	-0.876308	2	7.73941	9	64.2184
CSRA111	42	2	1.52	63.6	27.5277	0	0	0	1	10	2	0	0.420025	0.0771059	2	6.84	1.02	1.78	5.12	3.84	CSRA111 RE D.jpg	108.602	160.4	0.677074	114.459	159.938	0.715645	1.46503	1.28709	1.18071	10	56.7131	3.39869	55.1564	3.78832	1.09941	0.000119	5	1.51671	0.768294	84.9812	47.7193	18.631	66.3502	-0.687527	3	18.4151	8	65.989
CSRA117	59	2	1.65	65	23.8751	0	0	0	1	0	0	0	0.379636	0.0770731	2	6.46	1.56	1.61	4.5	4.01	CSRA117 RE D.jpg	123.71	167.369	0.739145	123.395	174.444	0.70736	1.51927	1.29593	1.29928	10	60.1426	3.08567	59.538	3.40741	1.10758	0.000106	5	1.30906	0.725923	77.3846	33.6541	21.8653	55.5194	-0.337865	1	8.80892	10	65.2649
CSRA056	55	2	1.565	48.8	19.9247	0	0	0	0	8	0	0	0.248	0.077	2	7.88	1.79	2.42	5.57	3.26	ST00)9TZ.003.JPG	122.853	172.197	0.713444	136.405	190.684	0.715347	1.49284	1.27229	1.27207	9	69.6214	4.70925	65.2741	5.6888	1.08424	9.84025e-05	3	2.18923	0.801773	92.9285	70.9493	10.9896	81.9389	-1.06703	4	17.7584	11	73.0329
CSRA061	66	1	1.67	76	27.2509	1	1	40	0	0	3	3	0.127	0.076	1	4.87	3.17	1.02	3.38	4.77	CSRA061 RE D.jpg	109.309	166.727	0.655614	117.588	172.828	0.680373	1.47205	1.2351	1.26386	10	58.1347	3.04586	54.7561	3.25991	1.0776	9.3267e-05	2	1.61518	0.913722	80.1368	14.9022	32.6173	47.5195	-0.711633	2	20.8864	10	66.5616
CSRA026	50	2	1.545	65.8	27.5657	0	0	0	0	9	0	0	0.221989	0.0752379	2	4.82	1.51	1.24	3.39	3.89	LS00)6)Z.004.JPG	107.718	157.415	0.684294	110.773	165.721	0.668431	1.41645	1.19843	1.20451	7	60.9444	3.71421	55.3095	4.24997	1.0799	8.88848e-05	4	1.61159	0.793313	74.4803	51.8566	11.3118	63.1684	-0.484297	3	16.8734	7	72.6621
CSRA034	53	1	1.75	83	27.102	2	0	0	0	8	0	0	0.242	0.075	2	5.33	1.21	1.46	3.82	3.65	FP00)6VZ.004.JPG	117.044	172.505	0.678496	120.062	178.153	0.673924	1.51735	1.29438	1.30918	10	59.6546	4.03005	56.3163	4.44832	1.08905	8.98e-05	5	1.59515	0.768196	62.4628	34.6922	13.8853	48.5775	-0.150026	4	17.1799	10	69.3084
CSRA058	45	2	1.56	55.7	22.8879	0	0	0	0	0	0	0	0.14	0.075	2	7.33	1.63	2.16	5.29	3.39	SQ00)9XZ.002.JPG	111.177	149.562	0.74335	116.79	152.579	0.76544	1.41388	1.20976	1.18562	8	60.1748	3.93281	57.8729	4.48536	1.08382	0.000119324	4	1.52871	0.808472	69.8619	36.0292	16.9163	52.9456	-0.719287	3	35.7285	8	63.5823
CSRA025	56	2	1.525	48.9	21.0266	0	0	0	0	0	0	0	0.18215	0.0744017	2	5.37	0.86	1.53	3.81	3.51	SO00)5WZ.006.JPG	125.665	174.302	0.720963	130.018	173.402	0.74981	1.39544	1.16809	1.16462	10	63.0649	4.2766	61.3282	4.77619	1.0752	0.00010479	4	1.95984	0.812998	93.0537	40.688	26.1829	66.8709	-0.92552	0		9	72.1261
CSRA043	46	2	1.591	57.2	22.5973	0	0	0	0	9	3	0	0.326	0.074	2	5.55	1.03	2.33	3.26	2.38	CT00)7{Z.003.JPG	114.882	171.981	0.667992	115.381	173.447	0.665223	1.36584	1.17309	1.15159	9	60.3865	4.74692	60.4406	5.48285	1.11236	0.000107	2	1.59224	0.767778	60.9295	27.739	16.5953	44.3342	-0.740019	0		7	74.2977
CSRA068	56	1	1.79	71.4	22.2839	0	0	0	0	4	0	4	0.275	0.073	2	6.25	0.61	2.83	3.79	2.21	CSRA068 RE D.jpg	121.846	150.928	0.807309	118.774	155.07	0.765935	1.52666	1.27637	1.32188	11	54.6694	3.65705	56.1655	3.80475	1.0784	9.79067e-05	6	1.27445	0.813639	75.4872	29.9506	22.7683	52.7189	-0.14934	2	16.2083	11	58.875
CSRA035	63	1	1.64	71.9	26.7326	2	0	0	0	8	0	0	0.216	0.07	2	5.28	0.68	1.71	3.34	3.09	FK00)6}Z.003.JPG	99.2122	163.348	0.607365	107.868	172.659	0.624745	1.43052	1.21931	1.23517	9	55.8327	3.68261	51.6365	3.37707	1.07776	8.31e-05	2	2.19556	0.87186	83.3607	42.7983	20.2812	63.0795	-0.451301	1	12.6867	6	77.776
CSRA051	62	1	1.763	58	18.6605	0	0	0	0	8	0	0	0.223	0.07	2	6.19	0.4	2.12	4.1	2.92	NC00)9LZ.004.JPG	125.612	142.607	0.880824	123.928	156.971	0.789492	1.42962	1.30362	1.19694	6	68.9165	4.26529	67.7428	4.79848	1.08109	6.4705e-05	4	1.51677	0.927442	66.8546	20.545	23.1548	43.6998	-0.443577	3	14.5354	6	71.892
CSRA003	55	1	1.69	55.4	19.3971	1	1	40	0	0	10	0	0.417029	0.0684022	2						HL00)37Z.012.JPG	109.805	178.465	0.615273	121.453	175.304	0.692811	1.39161	1.17319	1.21306	7	64.2731	3.82663	59.359	4.12417	1.07206	9.88429e-05	4	1.87236	0.844349	87.6044	50.0376	18.7834	68.821	-0.635908	2	17.6938	7	75.8756
CSRA019	53	2	1.64	50	18.5901	0	0	0	0	5	4	0	0.170694	0.0678142	2	5.05	0.75	2.2	3.05	2.3	GG00)5@Z.015.JPG	85.5171	139.738	0.611981	99.8991	163.587	0.610677	1.44752	1.23655	1.23555	8	53.6037	3.60684	45.9948	3.85643	1.07243	8.98516e-05	6	2.02226	0.830882	59.504	31.2032	14.1504	45.3536	-1.00211	2	28.8061	7	70.4197
CSRA008	56	1	1.685	69	24.3024	2	0	0	0	1	4	3	0.100505	0.0672528	2	5.32	1.47	1.2	3.85	4.43	YF00)7)Z.008.JPG	83.1787	134.676	0.617621	86.6543	146.487	0.591547	1.44072	1.25742	1.23933	10	46.6285	3.67386	44.3031	4.70608	1.07471	8.39e-05	1	1.88302	0.940686	43.6961	24.9416	9.37726	34.3189	-0.939655	1	8.18725	8	61.3494
CSRA097	60	1	1.783	68.1	21.4212	0	0	0	0	2	5	4	0.988971	0.0663145	2	4.55	1.03	2.07	2.77	2.2	CSRA097 RE D.jpg	116.259	135.322	0.859128	119.39	157.736	0.756902	1.52865	1.34585	1.27201	9	60.5629	3.55987	57.3744	3.26963	1.08361	9.3797e-05	5	1.48145	0.799274	57.7659	40.7711	8.49739	49.2685	-0.63582	5	11.0334	9	62.8523
CSRA032	48	2	1.565	61.7	25.1916	0	0	0	0	0	0	0	0.204	0.066	2	6.1	1.79	1.76	4.25	3.47	CT00)6IZ.003.JPG	125.927	165.126	0.762607	123.626	169.391	0.729824	1.5055	1.32731	1.24739	9	60.149	4.61943	60.1413	4.54459	1.08912	9.31e-05	4	1.28216	0.613342	76.4644	42.8104	16.827	59.6374	-0.0621776	3	10.1736	11	63.4751
CSRA033	50	1	1.755	68	22.0777	0	0	0	0	0	4	4	0.154	0.066	2	4.89	1.4	1.31	3.38	3.73	BL00)6TZ.005.JPG	120.478	167.97	0.717256	122.05	177.263	0.688523	1.45478	1.22675	1.26987	8	63.9229	4.45752	61.7676	4.92263	1.07648	8.32e-05	4	1.27622	0.866847	84.3509	41.9024	21.2243	63.1267	0.178424	1	7.55603	8	71.9518
CSRA040	43	2	1.635	60.1	22.4822	0	0	0	0	8.5	0	0	0.176	0.066	2	5.68	0.93	1.36	4.21	4.18	MC00)7HZ.003.JPG	119.208	174.758	0.68213	122.797	174.859	0.702265	1.53544	1.35222	1.26134	14	54.6168	3.59598	53.3428	3.98715	1.10739	0.000113	4	1.55933	0.639904	86.4781	34.8663	25.8059	60.6722	-0.543362	2	7.72627	11	64.8761
CSRA071	51	2	1.56	57.8	23.7508	0	0	0	0	12	0	0	0.214	0.065	2	4.95	1.06	2.37	2.62	2.09	CSRA071 RE D.jpg	113.178	151.24	0.748335	110.09	156.412	0.703844	1.49665	1.27496	1.26528	10	55.3917	3.30735	55.0201	3.8318	1.07931	0.000104619	5	1.31683	0.736469	77.7741	41.519	18.1276	59.6466	0.0133996	1	33.0265	10	62.4675
CSRA126	55	2	1.57	45	18.2563	0	0	0	0	0	0	0	0.19346	0.0648093	1	4.58	0.44	2.15	2.54	2.13	CSRA126 RE D.jpg	117.081	180.644	0.64813	118.877	179.079	0.663827	1.43996	1.18995	1.24774	8	64.6344	4.05834	59.897	3.49127	1.06941	7.76e-05	3	1.65115	0.759703	69.9733	43.0116	13.4809	56.4925	-0.778361	0		11	67.3215
CSRA105	58	1	1.685	70.7	24.9012	0	0	0	0	5	0	0	0.164247	0.0642943	2	5.47	1.39	1.57	3.93	3.48	CSRA105 RE D.jpg	90.8485	140.329	0.647395	100.477	151.557	0.662963	1.39887	1.15797	1.21345	7	54.7219	3.71654	50.1535	4.36006	1.06142	5.68e-05	3	2.3532	0.776087	43.0393	13.2635	14.8879	28.1514	-1.09916	3	19.6421	9	60.316
CSRA041	53	2	1.59	57.3	22.6652	0	0	0	0	0	0	0	0.227	0.063	2	6.29	1.33	1.68	4.4	3.74	SW00)7LZ.006.JPG	111.573	155.146	0.719152	105.072	158.547	0.662721	1.47406	1.24281	1.2784	9	55.389	3.81498	56.4921	4.06681	1.06868	9.41e-05	5	1.25785	0.863674	68.1172	31.1428	18.4872	49.63	0.115248	0		8	64.9603
CSRA079	46	2	1.62	61.2	23.3196	0	0	0	0	7	0	0	0.387874	0.0623136	2	5.65	0.46	2.6	3.22	2.17	CSRA079 RE D.jpg	99.6112	152.698	0.652343	109.674	160.459	0.683498	1.45649	1.28978	1.19492	8	57.8493	3.98152	52.472	3.57806	1.08543	0.000103595	5	1.7279	0.745463	62.74	26.1171	18.3115	44.4285	-0.802396	3	18.3905	7	67.5834
CSRA022	46	2	1.55	49.3	20.5203	0	0	0	0	8	4	0	0.211911	0.0620427	2	6.14	0.9	2.32	3.75	2.65	LC00)5QZ.002.JPG	133.636	191.691	0.697143	135.164	199.568	0.677283	1.51697	1.26647	1.30101	10	66.5405	3.41487	65.2521	3.93793	1.09419	0.000110639	5	1.28163	0.772777	83.4492	30.5601	26.4446	57.0046	-0.270098	1	12.6122	12	73.7076
CSRA055	40	2	1.6	55	21.4844	0	0	0	0	0	5.5	0	0.163	0.062	2	4.22	0.88	1.48	2.64	2.85	KN00)9QZ.003.JPG	124.089	186.325	0.665981	127.952	188.569	0.678542	1.44669	1.21283	1.22945	10	62.7054	4.69718	62.0736	4.44729	1.08402	0.000104619	3	1.64805	0.906011	73.0286	50.953	11.0378	61.9908	-0.783167	0		8	76.951
CSRA047	60	2	1.62	45.8	17.4516	0	0	0	0	2	0	0	0.298	0.061	2	5.46	0.94	1.84	3.49	2.97	KC00)9}Z.008.JPG	120.548	170.142	0.708517	121.888	175.269	0.695434	1.49335	1.2966	1.23905	10	58.9006	3.6018	57.8085	4.27256	1.07524	0.000110169	4	1.36256	0.728679	81.2637	45.8304	17.7166	63.5471	-0.118836	3	9.39491	8	70.6567
CSRA069	52	2	1.525	69.5	29.8844	0	0	0	0	0	0	0	0.135	0.061	2	5.62	1.39	1.73	3.89	3.25	CSRA069 RE D.jpg	111.622	161.498	0.691168	112.717	172.387	0.653861	1.4962	1.24626	1.31405	10	56.024	3.2569	55.4861	3.93874	1.0679	8.87209e-05	5	1.44495	0.771516	68.8936	22.5367	23.1785	45.7151	-0.445562	3	16.1906	8	69.7607
CSRA095	58	2	1.61	51	19.6752	0	0	0	0	0	0	0	0.461308	0.0604811	2	6.17	1.57	1.62	4.88	3.81	CSRA095 RE D.jpg	119.174	139.952	0.851535	110.209	153.611	0.717456	1.49439	1.22746	1.30883	8	56.4746	3.52026	58.5647	3.64131	1.09269	0.000106814	6	1.39775	0.851791	88.6873	27.9042	30.3916	58.2958	-0.266014	1	33.6736	11	57.9578
CSRA098	59	1	1.72	77.8	26.298	0	0	0	0	9	0	0	0.451427	0.0604794	1	4.27	1.85	1.14	2.79	3.79	CSRA098 RE D.jpg	101.427	130.093	0.779652	106.273	139.687	0.760796	1.46514	1.25699	1.23088	9	55.0419	3.2185	51.6645	2.96862	1.08028	0.000109096	4	1.40221	0.80275	81.0978	32.5595	24.2691	56.8287	-0.572361	3	15.2853	8	57.5407
CSRA084	54	1	1.68	67	23.7387	0	0	0	0	12	0	0	0.488178	0.0604686	2	6.19	1.82	1.3	4.67	4.76	CRSA084 RE D.jpg	120.946	162.91	0.742411	123.927	165.033	0.750921	1.48486	1.24967	1.27308	10	59.3119	3.91766	57.986	4.34025	1.09232	0.000116763	6	1.43412	0.823964	73.0308	33.0359	19.9975	53.0333	-0.31568	3	9.01984	8	67.2528
CSRA028	47	2	1.565	61.5	25.11	0	0	0	0	0	0	0	0.146347	0.0600838	2	4.74	1.04	1.54	3	3.08	AG00)64Z.005.JPG	119.784	174.899	0.684879	121.83	173.79	0.701017	1.4825	1.27589	1.23696	11	60.8421	3.94598	58.7422	3.9732	1.0777	9.58173e-05	3	1.41022	0.78808	84.2526	58.5789	12.8369	71.4157	-0.208978	2	14.4633	11	66.1734
CSRA045	63	2	1.606	62.8	24.3483	2	0	0	0	14	0	0	0.316	0.06	2	5.58	0.31	2.21	3.49	2.52	GL00)83Z.024.JPG	112.048	176.863	0.633531	116.827	181.172	0.644841	1.44199	1.2362	1.19839	9	59.7376	6.7278	57.6336	4.30708	1.0687	7.12231e-05	4	1.46889	0.896886	80.2521	56.5417	11.8552	68.3969	-0.420966	3	21.0345	9	73.5143
CSRA049	52	2	1.56	52.3	21.4908	0	0	0	0	0	0	0	0.253	0.06	2	5.76	0.55	2.23	3.6	2.58	AO00)9CZ.002.JPG	125.855	183.968	0.684113	130.675	185.188	0.705635	1.47886	1.25388	1.2609	9	65.4551	4.29549	62.3032	4.44498	1.08968	9.09567e-05	4	1.48645	0.695506	85.6475	52.6101	16.5187	69.1288	-0.459165	2	8.81643	10	72.1225
CSRA011	42	2	1.515	64.3	28.0147	0	0	0	0	0	0	0	0.12222	0.0590124	2	6.33	1.73	1.58	4.51	4.01	BO01)4JZ.027.JPG	124.961	162.204	0.770391	130.678	170.882	0.764727	1.44965	1.28572	1.17728	11	63.1144	4.34348	61.0341	4.40023	1.10252	0.000104468	6	1.69017	0.830213	70.2485	39.6243	15.3121	54.9364	-0.559603	2	8.07658	8	71.8554
CSRA073	45	2	1.575	64.5	26.0015	0	0	0	0	8	0	0	0.233737	0.0572034	2	5.08	2.71	1.08	3.49	4.7	CSRA073 RE D.jpg	108.01	141.241	0.764721	114.276	147.758	0.773396	1.50733	1.28317	1.28177	9	57.3698	3.21191	54.7944	3.56958	1.08045	0.000110122	5	1.60783	0.777151	93.1399	37.2704	27.9348	65.2051	-0.744663	4	19.9543	10	60.5105
CSRA083	49	1	1.67	59.8	21.4421	1	1	15	0	0	0	0	0.233737	0.0572034	2	4.44	0.69	1.07	3.22	4.15	CSRA083 RE D.jpg	115.689	153.916	0.751637	115.795	160.784	0.720191	1.52266	1.3487	1.26388	13	53.0608	3.87656	51.7845	4.16534	1.10063	9.81206e-05	6	1.33629	0.720507	75.0291	19.8321	27.5985	47.4306	-0.378202	3	11.6309	11	57.485
CSRA094	52	2	1.566	48.1	19.6138	0	0	0	0	11	0	0	0.233737	0.0572034	2	5.78	0.81	2.03	3.55	2.85	CSRA094 RE D.jpg	115.183	153.821	0.748813	115.419	159.188	0.725047	1.46264	1.2212	1.24829	9	56.8007	3.67974	56.0324	4.38958	1.06983	8.05509e-05	4	1.57792	0.70992	74.3223	53.6945	10.3139	64.0084	-0.455543	1	12.8009	9	62.6367
CSRA101	58	2	1.56	72.8	29.9145	0	0	0	0	9	0	0	0.233737	0.0572034	2	7.4	0.69	2.44	4.87	3.03	CSRA101 RE D.jpg	116.253	133.889	0.868279	113.129	137.178	0.824685	1.42903	1.17928	1.23854	9	59.8562	4.39818	61.0072	4.27717	1.05263	8.47e-05	4	1.65921	0.842386	49.4069	40.4235	4.49171	44.9152	-0.486063	1	9.02103	10	57.6445
CSRA018	56	1	1.745	72	23.6451	1	1	8	0	4	0	0	0.295613	0.0570603	1	5.49	1.68	0.98	4.28	5.6	HL00)56Z.006.JPG	98.3539	159.149	0.617997	107.394	169.474	0.633687	1.44557	1.25397	1.19072	9	55.9204	3.26822	51.3676	3.39415	1.06911	8.5178e-05	2	1.62399	0.780026	79.4798	47.0054	16.2372	63.2426	-0.806634	2	15.3114	9	64.1637
CSRA054	62	1	1.69	71.9	25.1742	0	0	0	0	9	0	0	0.225	0.057	2	4.37	1.38	1.71	2.42	2.56	CL00)9OZ.004.JPG	109.418	152.414	0.717902	114.702	151.922	0.755007	1.37685	1.20058	1.09847	9	58.8881	4.47141	56.7593	4.6673	1.06452	0.000105049	3	1.37854	0.850355	67.2392	45.3491	10.9451	56.2942	-0.183028	2	11.5192	7	64.176
CSRA122	56	1	1.61	87.3	33.6793	1	1	60	0	0	0	9	0.269368	0.0567266	2	5.35	1.45	0.9	4.03	5.94	CSRA122 RE D.jpg	111.139	161.498	0.688176	114.899	166.648	0.689468	1.46738	1.26185	1.24576	8	59.8702	3.74763	57.9542	4.31673	1.07458	8.17e-05	4	1.74849	0.775383	72.6329	44.902	13.8654	58.7675	-0.858951	4	19.2858	8	69.4157
CSRA115	54	2	1.45	51.4	24.4471	0	0	0	0	8	0	0	0.258921	0.0552087	2	5.06	0.62	1.83	3.23	2.77	CSRA115 RE D.jpg	110.403	143.056	0.771746	111.414	145.341	0.766572	1.33049	1.14046	1.10372	7	58.5728	3.25906	58.3516	3.16883	1.07213	8.89e-05	2	1.60228	0.858308	63.3385	35.9829	13.6778	49.6607	-0.272617	1	3.27177	7	63.4134
CSRA119	54	1	1.76	80.8	26.0847	0	0	0	1	10	0	0	0.347473	0.0551075	2	4.69	1.35	1.39	3.08	3.37	CSRA119 RE D.jpg	109.267	142.745	0.76547	108.562	151.789	0.715213	1.4482	1.19536	1.23777	8	56.3699	3.4354	56.354	3.89216	1.06679	7.31e-05	3	1.31343	0.714459	92.8073	52.4512	20.1781	72.6292	-0.238116	4	24.8593	9	59.5128
CSRA087	48	1	1.74	70	23.1206	1	1	30	0	0	0	8	0.173603	0.0546592	2	6.82	2.22	1.35	5.42	5.05	CRSA087 RE D.jpg	116.034	168.082	0.690341	117.015	177.047	0.660923	1.51402	1.28031	1.30528	9	62.135	3.29889	60.3526	3.79532	1.09758	9.71319e-05	6	1.26471	0.787138	71.6716	36.0024	17.8346	53.837	-0.0417626	3	27.215	11	66.4888
CSRA107	46	2	1.583	58.6	23.3849	0	0	0	0	8	0	0	0.407595	0.0543322	2	6.23	0.82	1.83	4.38	3.4	CSRA107 RE D.jpg	119.324	166.25	0.717737	138.933	168.704	0.823529	1.41725	1.19839	1.18533	7	71.0476	4.37159	63.7366	3.68767	1.07675	0.000102	3	3.00284	0.61405	68.3435	53.8744	7.23457	61.1089	-1.1655	5	26.9222	10	65.3083
CSRA052	49	2	1.57	58.8	23.8549	0	0	0	0	0	0	0	0.133	0.054	2	7.34	1.57	1.61	5.65	4.56	GQ00)9MZ.004.JPG	109.236	169.964	0.642699	113.724	179.123	0.634893	1.49508	1.22634	1.32622	8	58.2907	3.69262	56.0521	3.41871	1.09867	9.76795e-05	5	1.51001	0.789212	87.4101	35.1589	26.1256	61.2845	-0.680183	3	19.6257	9	71.9608
CSRA053	60	2	1.565	62.4	25.4774	0	0	0	0	0	0	0	0.153	0.054	2	5.01	1.01	1.43	3.51	3.5	PQ00)9MZ.003.JPG	103.469	164.251	0.629948	109.025	162.486	0.670984	1.38095	1.13839	1.22408	7	59.0125	3.76335	56.0817	4.07308	1.09249	7.48807e-05	3	1.58997	0.765126	71.3899	35.7613	17.8143	53.5756	-0.715355	1	8.2957	6	72.0895
CSRA072	55	2	1.48	43.6	19.905	0	0	0	0	0	0	0	0.12	0.054	2	6.67	1.3	2.24	4.36	3.02	CSRA072 RE D.jpg	123.591	175.028	0.706122	128.572	183.109	0.702164	1.46612	1.25919	1.22118	9	65.8838	3.21115	63.0627	3.4461	1.10678	0.000118626	5	1.68033	0.730755	73.8458	47.5345	13.1556	60.6902	-0.820729	3	7.49961	9	70.6237
CSRA074	61	2	1.6	57.6	22.5	0	0	0	0	9	0	0	0.184528	0.0530047	2	5.74	1.65	1.6	4.2	3.59	CSRA074 RE D.jpg	133.615	163.516	0.817139	131.53	173.746	0.757024	1.47596	1.24767	1.26712	7	72.0614	3.98512	72.5819	4.19116	1.08912	0.00013066	5	1.29859	0.831562	62.6387	21.3584	20.6401	41.9985	0.0327784	5	17.4822	7	73.8872
CSRA062	53	2	1.59	60	23.7332	0	0	0	0	0	0	0	0.081	0.053	2	6.45	1.38	1.71	4.76	3.77	CSRA062 RE D.jpg	112.545	143.796	0.782673	120.215	156.001	0.770606	1.41139	1.21588	1.20117	9	59.8362	4.44164	56.2335	3.55636	1.0851	0.000101049	3	1.81186	0.626605	65.6665	37.5575	14.0545	51.612	-0.899659	2	28.7961	7	64.8431
CSRA078	44	1	1.675	49	17.4649	0	0	0	0	9	0	0	0.100006	0.0521139	2	4.77	0.93	1.7	3.27	2.81	CSRA078 RE D.jpg	96.231	138.341	0.695609	98.429	148.133	0.664462	1.5346	1.33521	1.3189	13	48.7984	3.92997	48.248	4.13634	1.07175	9.40783e-05	4	1.41211	0.798368	61.6258	47.5211	7.05238	54.5734	-0.20532	2	22.4122	12	53.8197
CSRA057	51	2	1.56	54.6	22.4359	0	0	0	0	0	0	0	0.144	0.052	2	5.21	1.24	1.49	3.83	3.5	HQ01)9XZ.001.JPG	105.503	151.563	0.6961	111.216	162.374	0.684933	1.4384	1.24101	1.18133	11	54.7778	4.19992	52.3192	3.9914	1.07645	7.78133e-05	3	2.29217	0.745107	46.446	34.6512	5.89738	40.5486	-0.62206	1	19.6558	9	63.5766
CSRA118	59	1	1.745	89.7	29.4579	2	0	0	1	4	0	0	0.111874	0.0516131	2	5.37	1.04	1.21	3.92	4.44	CSRA118 RE D.jpg	105.932	164.378	0.644443	109.791	174.385	0.629587	1.44054	1.24056	1.21045	8	58.2898	3.88181	56.2879	4.96116	1.07238	7.25e-05	3	1.25546	0.640899	76.9112	36.8416	20.0348	56.8764	-0.211539	2	23.818	7	73.897
CSRA059	52	2	1.55	49.4	20.5619	0	0	0	0	7	0	0	0.332	0.051	2	6	0.54	2.23	3.74	2.69	LF00)9ZZ.003.JPG	116.256	173.974	0.668238	115.492	174.299	0.662606	1.4379	1.22896	1.20559	9	60.3315	4.47429	59.7966	5.20486	1.0722	9.29401e-05	5	1.30329	0.879124	81.1485	36.7702	22.1892	58.9593	0.0259335	2	29.0455	7	77.9244
CSRA065	47	2	1.625	55.5	21.0178	0	0	0	0	9	0	0	0.128	0.051	2	4.49	1.11	2.54	2.08	1.77	CSRA065 RE D.jpg	121.856	151.903	0.802193	124.293	156.206	0.795704	1.45948	1.25005	1.22795	10	59.7774	4.46091	57.0144	3.72819	1.06919	8.11607e-05	3	1.50259	0.620287	77.0448	19.178	28.9334	48.1114	-0.504169	1	8.26177	9	60.7899
CSRA029	49	2	1.625	67.8	25.6757	0	0	0	0	8	4	0	0.11	0.049	2	5.16	2.18	0.98	3.66	5.27	KN00)69Z.004.JPG	116.509	165.599	0.703563	122.751	173.11	0.709089	1.48385	1.23044	1.29563	11	59.4176	3.90787	57.5337	4.12274	1.08408	8.63692e-05	4	1.65617	0.858658	70.7167	26.0961	22.3103	48.4064	-0.711866	1	35.0716	10	66.1273
CSRA096	47	2	1.515	54.1	23.5707	0	0	0	0	8	0	0	0.76636	0.0479625	2	5.97	0.63	2.01	3.97	2.97	CSRA096 RE D.jpg	136.979	168.082	0.81495	133.737	177.423	0.753776	1.57102	1.35838	1.34508	11	66.1448	3.53784	65.562	4.14082	1.07609	7.37903e-05	5	1.28239	0.82417	65.7616	36.4904	14.6356	51.126	0.0371413	5	10.1973	9	75.7827
CSRA046	59	2	1.6	45.1	17.6172	0	0	0	0	0	3.5	0	0.168	0.047	2	5.79	0.83	2.12	3.89	2.73	RR00)8DZ.003.JPG	107.207	150.2	0.713763	116.728	161.286	0.723733	1.47806	1.23265	1.27655	7	62.831	3.58349	58.0773	3.51441	1.08268	8.73359e-05	5	1.62212	0.702374	87.3677	42.6207	22.3735	64.9942	-0.744009	6	15.9725	8	64.6843
CSRA116	44	2	1.565	41.7	17.0258	0	0	0	0	0	0	0	0.483429	0.0469334	2	5.4	1.12	1.8	3.69	3	CSRA116 LD D.jpg	124.755	169.25	0.737106	125.31	167.893	0.746365	1.4251	1.20496	1.195	8	65.6951	5.6047	64.9805	4.22128	1.139	0.000128	3	1.47319	0.60786	84.0231	32.1366	25.9433	58.0798	-0.700701	2	7.9397	9	67.8336
CSRA007	58	1	1.78	62	19.5682	2	0	0	0	1	6	1	0.348932	0.0461712	2	4.95	0.81	1.44	3.34	3.44	KL00)71Z.006.JPG	116.226	152.102	0.764136	123.323	159.751	0.77197	1.38043	1.19014	1.14339	7	67.4281	4.43094	63.7188	4.60538	1.07471	9.28e-05	5	1.46136	0.800651	62.2799	35.4668	13.4066	48.8734	-0.461648	1	3.82483	7	69.9742
CSRA042	49	2	1.585	41.3	16.4396	0	0	0	0	0	0	0	0.231	0.046	2	6.18	2.32	2.31	3.73	2.68	GO00)7NZ.007.JPG	116.399	167.254	0.69594	120.387	172.916	0.696215	1.48612	1.26951	1.28472	10	60.2203	3.37166	58.4164	4.07386	1.07136	8.33e-05	5	1.46002	0.790958	80.9391	42.649	19.145	61.7941	-0.426937	3	14.0418	12	65.2062
CSRA001	47	1	1.77	70.3	22.4393	1	1	30	0	6	0	0	0.240233	0.0457049	2						RL00)30Z.006.JPG	119.467	150.725	0.792616	120.501	171.845	0.701222	1.48481	1.29248	1.23497	11	56.0706	3.3169	54.9678	3.56661	1.08125	9.44411e-05	5	1.55157	0.68518	61.7695	39.6915	11.039	50.7305	-0.540712	3	4.77824	8	68.3694
CSRA044	56	2	1.575	53.1	21.4059	0	0	0	0	0	0	0	0.091	0.044	2	6.04	0.64	2.9	3.51	2.08	EN00)8)Z.003.JPG	116.495	165.975	0.701886	120.991	171.61	0.705034	1.44953	1.25201	1.20074	10	60.3477	4.24714	58.0372	4.93111	1.08864	0.000101	4	1.51567	0.704988	69.6179	28.8934	20.3623	49.2557	-0.465452	3	21.6232	8	71.2748
CSRA050	72	2	1.52	36.8	15.928	0	0	0	0	0	0	0	0.102	0.041	2	5.33	0.61	2.23	3.2	2.39	YM00)9EZ.004.JPG	104.049	144.91	0.718027	109.919	155.759	0.705701	1.28036	1.08033	1.10568	7	59.7127	4.89088	56.0638	4.88408	1.07343	7.40898e-05	1	3.18745	0.898101	84.4647	78.972	2.74638	81.7183	-1.44883	0		6	70.5374
CSRA093	52	2	1.55	57.2	23.8085	0	0	0	0	8	0	0	0.208665	0.0405619	2	6.65	0.98	2.33	4.33	2.85	CSRA093 RE D.jpg	114.712	162.099	0.707666	125.583	168.971	0.743221	1.52484	1.29191	1.32146	9	61.2759	3.42191	57.5083	4.04243	1.07473	9.89142e-05	6	1.68272	0.758102	80.3615	34.512	22.9247	57.4367	-0.639274	5	10.7508	10	64.0142
CSRA039	48	2	1.62	55.6	21.1858	0	0	0	0	0	0	0	0.25	0.04	2	3.38	0.72	1.65	1.78	2.05	YW00)7EZ.003.JPG	118.984	154.611	0.769572	118.754	165.883	0.715892	1.4923	1.28886	1.24802	11	57.282	4.16695	57.3361	4.67309	1.16461	0.000123	3	1.44412	0.757181	74.9281	7.22197	33.8531	41.0751	-0.628333	2	7.90455	9	64.4492
CSRA091	56	1	1.68	67.4	23.8804	0	0	0	0	10	0	0	0.230972	0.0397637	2	5.03	3.42	1.34	3.14	3.75	CSRA091 RE D.jpg	97.98	162.73	0.602102	107.995	166.238	0.649641	1.45745	1.26488	1.19427	8	57.2304	3.71141	51.002	4.15058	1.10097	9.57022e-05	3	1.35126	0.703306	72.625	48.6728	11.9761	60.6489	-0.344404	2	5.27605	10	60.6532
CSRA004	57	1	1.634	63.8	23.8955	1	1	12	0	2	6	0	0.320914	0.0380397	2	4.92	0.49	2.14	3.25	2.3	YL00)7+Z.005.JPG	113.141	161.5	0.700566	115.249	173.715	0.663434	1.4296	1.20297	1.24249	8	59.363	4.19088	58.1332	4.47026	1.07393	9.31e-05	4	1.57458	0.865382	75.0298	34.1785	20.4256	54.6042	-0.491074	3	12.5253	6	76.8522
CSRA012	60	2	1.64	55.7	20.7094	0	0	0	0	0	0	0	0.0874163	0.0377463	2	5.66	0.65	2.33	3.19	2.43	YL00)4QZ.002.JPG	111.517	160.849	0.6933	121.595	170.192	0.71446	1.41776	1.21062	1.17532	8	62.3841	4.2873	58.3371	4.55404	1.07128	9.6704e-05	3	1.89801	0.742683	77.8046	44.1604	16.8221	60.9825	-0.968504	3	8.13473	6	77.209
CSRA085	52	2	1.58	55.7	22.3121	0	0	0	0	8.5	0	0	0.362394	0.0352483	2	5.39	0.71	2.09	3.33	2.58	CSRA085 RE D.jpg	116.245	155.335	0.748353	119.406	163.704	0.729401	1.47812	1.26684	1.24546	10	58.8061	3.8253	55.7559	4.3593	1.07933	9.90346e-05	4	1.57821	0.683829	66.82	35.5465	15.6367	51.1832	-0.689713	3	11.0074	9	64.7361
CSRA081	50	2	1.555	48.7	20.1404	0	0	0	0	0	0	0	0.397237	0.0339942	2	4.32	0.74	1.54	2.85	2.81	CSRA081 RE D.jpg	112.319	159.002	0.706402	113.211	161.374	0.701545	1.41323	1.18473	1.19468	9	56.9145	3.5251	56.5303	3.734	1.08614	9.62599e-05	4	1.59565	0.760407	72.7944	20.9861	25.9041	46.8903	-0.645846	0		9	66.3534
CSRA076	61	1	1.755	67.3	21.8505	0	0	0	0	9	0	0	0.416228	0.0335526	2	4.3	1.2	1.9	2.67	2.26	CSRA076 RE D.jpg	110.239	135.5	0.813572	114.775	143.565	0.799466	1.45035	1.24504	1.19881	9	57.7279	3.67203	54.8663	4.17464	1.07046	0.000100428	5	1.37874	0.826874	76.6137	35.1313	20.7412	55.8725	-0.217715	1	4.4065	9	57.449
CSRA114	43	2	1.52	68.2	29.5187	0	0	0	0	0	0	0	0.347274	0.0329022	2	6.09	2.56	1.46	4.16	4.17	CSRA114 RE D.jpg	142.771	143.567	0.994454	132.087	151.285	0.873103	1.45881	1.24421	1.23558	8	66.1418	3.76243	67.1583	4.45794	1.11735	0.000113	4	1.63018	0.757824	87.6308	61.2513	13.1898	74.441	-0.160861	3	15.4576	9	60.9847
CSRA092	53	1	1.71	82.7	28.2822	0	0	0	0	1	0	0	0.280649	0.0327359	2	6.99	1.56	1.27	5.44	5.5	CSRA092 RE D.jpg	101.266	162.557	0.622961	100.35	170.349	0.589084	1.51157	1.29978	1.31243	11	49.1116	4.02739	49.1409	4.31638	1.09253	0.000122626	5	1.38267	0.811633	81.2818	60.1445	10.5686	70.7132	-0.0486153	2	10.7307	9	64.7644
CSRA024	50	2	1.615	60.4	23.1575	0	0	0	0	7	0	0	0.177575	0.0292654	2	5.29	1.09	1.66	3.27	3.19	WH00)5VZ.004.JPG	107.974	163.933	0.658646	119.722	170.042	0.704073	1.45944	1.24164	1.25027	8	64.9486	4.29054	56.3916	4.37904	1.08179	0.000108876	4	1.45001	0.88561	58.2463	25.8782	16.1841	42.0622	-0.580881	2	31.1885	10	66.2692
CSRA099	64	2	1.618	54.3	20.7416	0	0	0	1	8.5	0	0	0.156964	0.0284946	2	4.98	2.06	1.28	3.46	3.89	CSRA099 RE D.jpg	112.901	150.716	0.749098	115.767	162.235	0.713574	1.48866	1.25725	1.27102	10	57.287	3.73871	55.8939	4.09386	1.08603	8.51087e-05	5	1.71244	0.837243	69.7462	31.6946	19.0258	50.7204	-0.409455	1	16.8457	9	62.4101
CSRA021	51	1	1.75	61.2	19.9837	0	0	0	0	3	0	0	0.559354	0.0255225	2	4.13	0.58	1.72	2.56	2.4	LL00)5PZ.003.JPG	123.206	171.827	0.717036	122.751	175.617	0.698973	1.4486	1.24247	1.22349	7	65.9452	3.37506	66.0998	3.75267	1.10446	0.00010747	5	1.32006	0.67915	85.5399	45.6148	19.9625	65.5774	-0.201321	5	5.80796	8	71.0537
CSRA009	63	2	1.43	45.4	22.2016	0	0	0	0	0	0	0	0.155752	0.024833	2	5.28	2.3	1.45	3.26	3.64	LH00)72Z.003.JPG	107.221	159.635	0.671666	114.889	170.566	0.673576	1.486	1.24218	1.27426	7	62.6875	3.51166	57.5439	3.8778	1.06304	6.47e-05	5	1.57434	0.794265	66.1017	42.0943	12.0037	54.098	-0.553061	4	21.3292	8	69.9849
CSRA075	59	2	1.475	51.8	23.8093	0	0	0	0	0	0	0	0.587481	0.0189167	2	6.48	1.34	2.14	4.42	3.03	CSRA075 RE D.jpg	108.884	133.591	0.815053	106.893	138.84	0.769903	1.46648	1.24579	1.25277	8	57.0528	3.76366	55.3228	3.44052	1.07488	9.98076e-05	4	1.35473	0.787476	62.5508	37.8527	12.3491	50.2018	-0.113215	3	11.0128	10	54.7578
CSRA002	62	1	1.645	59	21.8032	1	1	40	0	6	0	0	0.109339	0.0159458	2						KL00)30Z.003.JPG	99.635	159.813	0.623447	106.353	176.433	0.602792	1.48328	1.26948	1.26973	9	54.7074	3.44395	52.0055	3.61318	1.08632	0.000113103	4	1.77947	0.776601	83.2336	47.9982	17.6177	65.6159	-0.789387	2	15.353	8	70.3053
CSRA066	61	2	1.475	58.8	27.0267	0	0	0	0	0	0	0	0.229	0.01	2	4.64	1.53	1.58	2.94	2.94	CSRA066 RE D.jpg	134.408	187.931	0.715197	133.826	191.184	0.699986	1.49262	1.24436	1.30693	9	70.6702	4.09289	70.1889	4.43211	1.07317	0.000102246	5	1.13575	0.907562	78.5608	39.9625	19.2991	59.2617	0.32076	3	8.0786	9	79.4597
[truncated: 32 more columns]
